# Supplementary material for: Assessment of the utility of underwater hyperspectral imaging for surveying and monitoring coral reef ecosystems
Source: Sci Rep. 2023 Nov 30;13:21103. doi: 10.1038/s41598-023-48263-6 (PMC10689744; doi:10.1038/s41598-023-48263-6)
Supplement: Supplementary file 2 — Supplementary Table S1. [file 41598_2023_48263_MOESM2_ESM.xlsx]

## Sheet: 00_Taxa_IDs
Supplementary Table S1 List of all benthic categories identified in this study (Taxa_ID), including the categories in which they were placed for the high resolution (HighRes_ID) and broad group (BroadGroup_ID) analyses. Benthic categories identified in the hyperspectral analyses are denoted by a check in the first column.
Hyperspec_ID	Taxa_ID	HighRes_ID	BroadGroup_ID
	Acropora abrotanoides	Acropora abrotanoides	Scleractinia
	Acropora azurea	Acropora spp.	Scleractinia
	Acropora cerealis	Acropora spp.	Scleractinia
	Acropora globiceps	Acropora spp.	Scleractinia
	Acropora loripes group	Acropora spp.	Scleractinia
	Acropora lutkeni	Acropora spp.	Scleractinia
	Acropora monticulosa	Acropora spp.	Scleractinia
	Acropora sp.	Acropora spp.	Scleractinia
	Acropora surculosa	Acropora spp.	Scleractinia
	Acropora tenuis	Acropora spp.	Scleractinia
	Acropora verweyi	Acropora spp.	Scleractinia
	Amphiroa sp.	Corallinophycidae spp.	Corallinophycidae
	Asparagopsis sp.	Asparagopsis spp.	RedMacroalgae
	Asteroidea sp.	Other Invertebrates	OtherInvertebrates
	Astreopora myriophthalma	Astreopora spp.	Scleractinia
	Astreopora ocellata	Astreopora spp.	Scleractinia
	Astreopora sp.	Astreopora spp.	Scleractinia
	Bryopsis sp.	Bryopsis spp.	GreenMacroalgae
	Callyspongia sp.	Porifera spp.	Porifera
	Caulerpa sp.	Caulerpa spp.	GreenMacroalgae
	Caulerpa racemosa	Caulerpa spp.	GreenMacroalgae
	Chelonaplysilla sp.	Porifera spp.	Porifera
	Cliona sp.	Porifera spp.	Porifera
	Corallinales sp.	Corallinophycidae spp.	Corallinophycidae
	Corallinophycidae sp.	Corallinophycidae spp.	Corallinophycidae
	Cyanobacterium green tuft	Pavement/Turf/Cyanobacteria	Pavement/Turf/Cyanobacteria/Sediment
	Cyanobacterium sp.	Pavement/Turf/Cyanobacteria	Pavement/Turf/Cyanobacteria/Sediment
	Cyphastrea sp.	Cyphastrea spp.	Scleractinia
	Demospongiae sp.	Porifera spp.	Porifera
	Dichotomaria marginata	Dichotomaria marginata	RedMacroalgae
	Diploastrea heliopora	Diploastrea heliopora	Scleractinia
	Dipsastraea favus	Dipsastraea spp.	Scleractinia
	Dipsastraea pallida	Dipsastraea spp.	Scleractinia
	Dipsastraea sp.	Dipsastraea spp.	Scleractinia
	Dysidea aff. avara	Porifera spp.	Porifera
	Dysidea aff. granulosa	Porifera spp.	Porifera
	Dysidea sp.	Porifera spp.	Porifera
	Favites flexuosa	Favites spp.	Scleractinia
	Favites sp.	Favites spp.	Scleractinia
	Galaxea fascicularis	Galaxea fascicularis	Scleractinia
	Goniastrea edwardsi	Goniastrea spp.	Scleractinia
	Goniastrea retiformis	Goniastrea spp.	Scleractinia
	Goniastrea sp.	Goniastrea spp.	Scleractinia
	Goniastrea stelligera	Goniastrea stelligera	Scleractinia
	Goniopora fruticosa	Goniopora spp.	Scleractinia
	Goniopora sp.	Goniopora spp.	Scleractinia
	Halimeda fragilis	Halimeda spp.	GreenMacroalgae
	Halimeda gracilis	Halimeda spp.	GreenMacroalgae
	Halimeda micronesica	Halimeda micronesica	GreenMacroalgae
	Halimeda sp.	Halimeda spp.	GreenMacroalgae
	Heliopora coerulea	Heliopora coerulea	OtherCorals_Octocorals_Hydrozoans
	Holothuroidea sp.	Other Invertebrates	OtherInvertebrates
	Hydnophora microconos	Hydnophora microconos	Scleractinia
	Hydrolithon sp.	Hydrolithon spp.	Corallinophycidae
	Incendia sp.	Peyssonneliales spp.	Peyssonneliales
	Jania sp.	Corallinophycidae spp.	Corallinophycidae
	Leptastrea sp.	Leptastrea spp.	Scleractinia
	Leptastrea transversa	Leptastrea spp.	Scleractinia
	Leptastrea purpurea	Leptastrea spp.	Scleractinia
	Leptoria phrygia	Leptoria phrygia	Scleractinia
	Lithophyllum sp.	Lithophyllum spp.	Corallinophycidae
	Lobophora sp.	Lobophora spp.	BrownMacroalgae
	Lobophyllia hemprichii	Lobophyllia spp.	Scleractinia
	Lobophyllia sp.	Lobophyllia spp.	Scleractinia
	Lobophytum sp.	Alcyoniidae spp.	OtherCorals_Octocorals_Hydrozoans
	Mastophora pacifica	Corallinophycidae spp.	Corallinophycidae
	Mastophora rosea	Corallinophycidae spp.	Corallinophycidae
	Mastophora sp.	Corallinophycidae spp.	Corallinophycidae
	Melophlus sarasinorum	Melophlus sarasinorum	Porifera
	Millepora platyphylla	Millepora platyphylla	OtherCorals_Octocorals_Hydrozoans
	Montipora blue crust	Montipora spp.	Scleractinia
	Montipora brown crust	Montipora spp.	Scleractinia
	Montipora foveolata	Montipora spp.	Scleractinia
	Montipora sp.	Montipora spp.	Scleractinia
	Moorea sp.	Pavement/Turf/Cyanobacteria	Pavement/Turf/Cyanobacteria/Sediment
	Neogoniolithon sp.	Neogoniolithon spp.	Corallinophycidae
	Padina sp.	Padina spp.	BrownMacroalgae
	Pavement	Pavement/Turf/Cyanobacteria	Pavement/Turf/Cyanobacteria/Sediment
	Pavement/Cyanobacteria	Pavement/Turf/Cyanobacteria	Pavement/Turf/Cyanobacteria/Sediment
	Pavement/Turf	Pavement/Turf/Cyanobacteria	Pavement/Turf/Cyanobacteria/Sediment
	Pavona chiriquensis	Pavona spp.	Scleractinia
	Pavona duerdeni	Pavona duerdeni	Scleractinia
	Pavona sp.	Pavona spp.	Scleractinia
	Pavona varians_venosa	Pavona spp.	Scleractinia
	Pavona venosa	Pavona spp.	Scleractinia
	Peyssonneliaceae sp.	Peyssonneliales spp.	Peyssonneliales
	Peyssonneliales sp.	Peyssonneliales spp.	Peyssonneliales
	Platygyra daedalea	Platygyra spp.	Scleractinia
	Platygyra pini	Platygyra spp.	Scleractinia
	Platygyra sp.	Platygyra spp.	Scleractinia
	Pocillopora ank_dan_ele_mea_set_ver	Pocillopora spp.	Scleractinia
	Pocillopora ankeli	Pocillopora spp.	Scleractinia
	Pocillopora ankeli_verrucosa	Pocillopora spp.	Scleractinia
	Pocillopora damicornis	Pocillopora damicornis	Scleractinia
	Pocillopora eydouxi	Pocillopora eydouxi_woodjonesi	Scleractinia
	Pocillopora ligulata	Pocillopora spp.	Scleractinia
	Pocillopora meandrina	Pocillopora spp.	Scleractinia
	Pocillopora meandrina_setchelli	Pocillopora spp.	Scleractinia
	Pocillopora setchelli	Pocillopora spp.	Scleractinia
	Pocillopora sp.	Pocillopora spp.	Scleractinia
	Pocillopora verrucosa	Pocillopora spp.	Scleractinia
	Pocillopora woodjonesi	Pocillopora eydouxi_woodjonesi	Scleractinia
	Porifera sp.	Porifera spp.	Porifera
	Porites annae	Porites spp.	Scleractinia
	Porites australiensis	Porites massive	Scleractinia
	Porites cylindrica	Porites cylindrica	Scleractinia
	Porites deformis	Porites spp.	Scleractinia
	Porites densa	Porites spp.	Scleractinia
	Porites lichen	Porites massive	Scleractinia
	Porites lutea	Porites massive	Scleractinia
	Porites massive	Porites massive	Scleractinia
	Porites monticulosa	Porites rus_monticulosa	Scleractinia
	Porites rus	Porites rus_monticulosa	Scleractinia
	Porites sp.	Porites spp.	Scleractinia
	Porites vaughani	Porites spp.	Scleractinia
	Ramicrusta sp.	Ramicrusta spp.	Peyssonneliales
	Rhabdastrella globostellata	Rhabdastrella globostellata	Porifera
	Rock	Pavement/Turf/Cyanobacteria	Pavement/Turf/Cyanobacteria/Sediment
	Rubble	Pavement/Turf/Cyanobacteria	Pavement/Turf/Cyanobacteria/Sediment
	Sand	Sand_Sediment	Pavement/Turf/Cyanobacteria/Sediment
	Sarcophyton sp.	Alcyoniidae spp.	OtherCorals_Octocorals_Hydrozoans
	Sediment	Sand_Sediment	Pavement/Turf/Cyanobacteria/Sediment
	Sinularia sp.	Alcyoniidae spp.	OtherCorals_Octocorals_Hydrozoans
	Sporolithon sp.	Sporolithon spp.	Corallinophycidae
	Terpios hoshinota	Terpios hoshinota	Porifera
	Turf algae	Pavement/Turf/Cyanobacteria	Pavement/Turf/Cyanobacteria/Sediment
	Turf algae/Cyanobacteria	Pavement/Turf/Cyanobacteria	Pavement/Turf/Cyanobacteria/Sediment
	Xestospongia carbonaria	Xestospongia carbonaria	Porifera
