# Supplementary material for: Assessment of the utility of underwater hyperspectral imaging for surveying and monitoring coral reef ecosystems
Source: Sci Rep. 2023 Nov 30;13:21103. doi: 10.1038/s41598-023-48263-6 (PMC10689744; doi:10.1038/s41598-023-48263-6)
Supplement: Supplementary file 3 — Supplementary Table S2. [file 41598_2023_48263_MOESM3_ESM.xlsx]

## Sheet: Supplementary Table S1
Supplementary Table S2 Estimated cover (%) of the broad group benthic categories identified in the photoquadrat surveys and predicted from the DiveRay surveys with no threshold placed on certainty. Cover estimates based on photoquadrats are denoted by "PQ" and those based on hyperspectral data by "DR_NoThreshold" in the 'SurveyMethods' column.
Site	SurveyMethod	Transect	Scleractinia	GreenMacroalgae	Pavement/Turf/Cyanobacteria/Sediment	Corallinophycidae	Porifera	Peyssonneliales	RedMacroalgae	OtherCorals_Octocorals_Hydrozoans	BrownMacroalgae	OtherInvertebrates
Asan_FSAS	DR_NoThreshold	1	0.289078	0.0130922	0.672404	0.0191925	0.00440965	0.000110178	0.00158555	2.28e-05	0.000105112	0
Asan_FSAS	DR_NoThreshold	2	0.271813	0.0101004	0.684866	0.0255386	0.00596922	0.000470135	0.0010503	9.75e-05	8.75e-06	8.63e-05
Asan_FSAS	DR_NoThreshold	3	0.147009	0.002805	0.830606	0.0104532	0.00149094	0.000224353	0.00401224	0.00339259	5.94e-06	0
Asan_FSAS	DR_NoThreshold	4	0.301968	0.00285317	0.63653	0.0521412	0.00431975	7.27e-06	0.000235138	0.00194534	0	0
Asan_FSAS	DR_NoThreshold	5	0.152864	0.0122461	0.76872	0.0417109	0.00613915	0.000768886	0.00210608	0.0152488	7.16e-06	0.00018864
Asan_FSAS	DR_NoThreshold	6	0.15606	0.00994933	0.807469	0.0151586	0.00536881	0.000337343	0.000374061	0.00524718	0	3.56e-05
Asan_FSAS	PQ	1	0.25	0.00961539	0.675	0.0153846	0.0346154	0.00961539	0	0	0.00384615	0.00192308
Asan_FSAS	PQ	2	0.253438	0.00392927	0.666012	0.0117878	0.0471513	0.00982318	0	0	0.00589391	0.00196464
Asan_FSAS	PQ	3	0.183365	0.0189036	0.73724	0.0113422	0.0378072	0.0094518	0.00189036	0	0	0
Asan_FSAS	PQ	4	0.220459	0.0229277	0.691358	0.026455	0.031746	0.00352734	0.00176367	0	0.00176367	0
Asan_FSAS	PQ	5	0.140351	0.0272904	0.736842	0.0136452	0.0448343	0.0155945	0	0.0194932	0.00194932	0
Asan_FSAS	PQ	6	0.148423	0.025974	0.77551	0.00742115	0.0315399	0.0111317	0	0	0	0
Asan_NFSAS	DR_NoThreshold	1	0.272969	0.017966	0.440339	0.0564206	0.0367922	0.0414737	0.133672	0.000241163	0.000127675	0
Asan_NFSAS	DR_NoThreshold	2	0.395934	0.0324773	0.456685	0.0394236	0.00416585	0.0145984	0.0565152	0.000117406	8.29e-05	0
Asan_NFSAS	DR_NoThreshold	3	0.122501	0.0114602	0.646171	0.0887334	0.0234365	0.0499153	0.0509752	0.00663869	0.000167703	1.31e-06
Asan_NFSAS	DR_NoThreshold	4	0.165178	0.00497256	0.774685	0.0417106	0.00770724	0.000207127	0.00154145	0.00399846	0	0
Asan_NFSAS	DR_NoThreshold	5	0.242373	0.00679804	0.705532	0.035865	0.00365293	0.000935863	0.0045305	0.000309909	3.07e-06	0
Asan_NFSAS	DR_NoThreshold	6	0.231191	0.0281915	0.662986	0.0555991	0.0150882	0.00632272	0.00057229	4.64e-05	2.9e-06	0
Asan_NFSAS	PQ	1	0.257198	0.0211132	0.558541	0.0479846	0.0172745	0.0422265	0.0518234	0.00191939	0.00191939	0
Asan_NFSAS	PQ	2	0.347092	0.0412758	0.425891	0.0712946	0.0168856	0.0262664	0.0393996	0.0300188	0.00187617	0
Asan_NFSAS	PQ	3	0.145794	0.0168224	0.639252	0.0859813	0.0205607	0.0598131	0.0299065	0	0	0.00186916
Asan_NFSAS	PQ	4	0.133094	0.00359712	0.721223	0.109712	0.0143885	0.00539568	0.00359712	0	0.00179856	0.00719425
Asan_NFSAS	PQ	5	0.220149	0.0223881	0.651119	0.0764925	0.0205224	0.00373134	0.00186567	0	0	0.00373134
Asan_NFSAS	PQ	6	0.188679	0.0226415	0.690566	0.0603774	0.0264151	0.00754717	0	0	0.00377358	0
FingerReef_FSAS	DR_NoThreshold	1	0.550064	0.0744796	0.28549	0.00381217	0.0598707	0.0010947	0.00866849	0.00166533	0.014855	0
FingerReef_FSAS	DR_NoThreshold	2	0.509297	0.069537	0.370068	0.00264597	0.0393214	0.00121105	0.00226971	0.000461224	0.00518945	0
FingerReef_FSAS	DR_NoThreshold	3	0.647206	0.0654133	0.257137	0.000726907	0.0203106	0.00248417	0.00513662	0.000908978	0.000675871	0
FingerReef_FSAS	DR_NoThreshold	4	0.69722	0.0972611	0.172061	0.000580092	0.0181977	0.0019463	0.00125224	0.0114323	4.97e-05	0
FingerReef_FSAS	DR_NoThreshold	5	0.779431	0.109172	0.103823	0.000156021	1.57e-05	0.000897477	0.000970478	0.00553516	0	0
FingerReef_FSAS	DR_NoThreshold	6	0.684558	0.0366222	0.211178	0.000502765	0.0557088	0.000930422	0.00116034	0.00777753	0.00156194	0
FingerReef_FSAS	PQ	1	0.536398	0.0383142	0.266284	0.0229885	0.118774	0	0.00574713	0	0.0114943	0
FingerReef_FSAS	PQ	2	0.449064	0.02079	0.370062	0.012474	0.128898	0.004158	0.004158	0	0.010395	0
FingerReef_FSAS	PQ	3	0.610687	0.0610687	0.221374	0.0114504	0.0877863	0.00572519	0.0019084	0	0	0
FingerReef_FSAS	PQ	4	0.558	0.036	0.306	0.008	0.088	0.004	0	0	0	0
FingerReef_FSAS	PQ	5	0.535783	0.0367505	0.34236	0.0232108	0.0618956	0	0	0	0	0
FingerReef_FSAS	PQ	6	0.538012	0.0682261	0.315789	0.00584795	0.0721248	0	0	0	0	0
GabGab_NFSAS	DR_NoThreshold	1	0.715967	0.0385167	0.220032	0.00457615	0.0201387	0.000494427	1.19e-05	0.000263406	0	0
GabGab_NFSAS	DR_NoThreshold	2	0.765843	0.0418274	0.171461	0.0104928	0.00907411	0.00115444	4.34e-05	0.000102853	8.87e-07	0
GabGab_NFSAS	DR_NoThreshold	3	0.663605	0.0607677	0.257115	0.00820697	0.00940764	0.000192323	3.86e-05	0.000627296	3.95e-05	0
GabGab_NFSAS	DR_NoThreshold	4	0.601617	0.0771293	0.301756	0.00260787	0.0158433	0.000938422	0	0.000107806	0	0
GabGab_NFSAS	DR_NoThreshold	5	0.711943	0.075834	0.189956	0.00109158	0.0207793	0.000251541	2.82e-06	0.000141726	0	0
GabGab_NFSAS	DR_NoThreshold	6	0.670322	0.0578707	0.243173	0.000865163	0.0271162	0.000199941	2.8e-06	0.000450333	0	0
GabGab_NFSAS	PQ	1	0.585507	0.0202899	0.298551	0.00434783	0.0855072	0.00434783	0	0	0.00144928	0
GabGab_NFSAS	PQ	2	0.595615	0.0304507	0.294762	0.0146163	0.0596833	0.00487211	0	0	0	0
GabGab_NFSAS	PQ	3	0.557178	0.0279805	0.319951	0.00608272	0.0851582	0.00364964	0	0	0	0
GabGab_NFSAS	PQ	4	0.466767	0.0407855	0.391239	0.0181269	0.0679758	0.00755287	0.00151057	0.00151057	0.00453172	0
GabGab_NFSAS	PQ	5	0.561728	0.0382716	0.282716	0.00493827	0.112346	0	0	0	0	0
GabGab_NFSAS	PQ	6	0.543839	0.0236967	0.332938	0.007109	0.0888626	0.00236967	0	0	0.00118483	0
Orote_FSAS	DR_NoThreshold	1	0.165243	0.00466873	0.614096	0.162446	0.00665754	0.029561	0.017328	0	0	0
Orote_FSAS	DR_NoThreshold	2	0.0967544	0.00571824	0.834103	0.058899	0.00297648	0.00150492	4.37e-05	0	0	0
Orote_FSAS	DR_NoThreshold	3	0.0764297	0.00434986	0.82676	0.0852983	0.00540193	0.0017186	0	4.14e-05	0	0
Orote_FSAS	DR_NoThreshold	4	0.085834	0.00394548	0.862059	0.0432149	0.00376331	0.0011755	0	7.5e-06	0	0
Orote_FSAS	DR_NoThreshold	5	0.0802617	0.00516544	0.868933	0.0398728	0.00492654	0.00083553	4.95e-06	0	0	0
Orote_FSAS	DR_NoThreshold	6	0.0712238	0.0111204	0.865705	0.0330145	0.0161875	0.000970274	0.00177516	3.15e-06	0	0
Orote_FSAS	PQ	1	0.125693	0.00554529	0.713494	0.0942699	0.012939	0.0314233	0	0	0.0147874	0.00184843
Orote_FSAS	PQ	2	0.0962963	0.00185185	0.742593	0.0648148	0.0722222	0.00925926	0	0.00185185	0.0111111	0
Orote_FSAS	PQ	3	0.0580271	0	0.810445	0.0618956	0.0502901	0.00967118	0	0	0.00773694	0.00193424
Orote_FSAS	PQ	4	0.0836431	0	0.819703	0.0241636	0.0520446	0.0111524	0	0	0.00929368	0
Orote_FSAS	PQ	5	0.0554529	0	0.833641	0.038817	0.0591497	0.00369686	0	0	0.00924214	0
Orote_FSAS	PQ	6	0.0455373	0.00182149	0.857923	0.0127505	0.0637523	0.00728597	0	0	0.010929	0
Orote_NFSAS	DR_NoThreshold	1	0.474044	0.307555	0.208004	0.00367961	0.00542203	0.00101087	0	0.00028407	0	0
Orote_NFSAS	DR_NoThreshold	2	0.607034	0.183589	0.183091	0.00676387	0.00874759	0.000827954	0.00543493	0.00451235	0	0
Orote_NFSAS	DR_NoThreshold	3	0.395204	0.340475	0.247728	0.00901592	0.00383673	0.000933743	0.00267639	0.000129972	0	0
Orote_NFSAS	DR_NoThreshold	4	0.446766	0.30466	0.234261	0.0110311	0.00133098	0.000722125	0.000218054	0.00101003	0	0
Orote_NFSAS	DR_NoThreshold	5	0.559182	0.207537	0.208052	0.0224892	0.00206244	0.000476889	4.79e-05	0.000152849	0	0
Orote_NFSAS	DR_NoThreshold	6	0.53497	0.194384	0.244083	0.0186085	0.00384258	0.00312898	0.000876981	0.000106301	0	0
Orote_NFSAS	PQ	1	0.436585	0.265854	0.280488	0.00487805	0.00853658	0.00243902	0.00121951	0	0	0
Orote_NFSAS	PQ	2	0.508306	0.211517	0.258029	0.0110742	0.00996678	0.00110742	0	0	0	0
Orote_NFSAS	PQ	3	0.322148	0.275168	0.385906	0.00894855	0.00335571	0.00447427	0	0	0	0
Orote_NFSAS	PQ	4	0.400871	0.162309	0.404139	0.0185185	0.00544662	0.0087146	0	0	0	0
Orote_NFSAS	PQ	5	0.44519	0.127517	0.400447	0.0178971	0.00447427	0.00447427	0	0	0	0
Orote_NFSAS	PQ	6	0.433107	0.128118	0.409297	0.0181406	0.00226757	0.00680272	0.00113379	0	0	0.00113379
Tumon_FSAS	DR_NoThreshold	1	0.109315	0.0237447	0.753667	0.0614332	0.0112014	0.0109126	0.027823	0.00137046	0.000532541	0
Tumon_FSAS	DR_NoThreshold	2	0.0990613	0.0192804	0.640256	0.188711	0.0224783	0.0104333	0.0191941	0.000297394	0.000235583	5.25e-05
Tumon_FSAS	DR_NoThreshold	3	0.0573708	0.014255	0.78837	0.0518566	0.00953083	0.00908905	0.0192536	0.0494951	0.000155053	0.000623903
Tumon_FSAS	DR_NoThreshold	4	0.0659169	0.031899	0.798533	0.0456417	0.020864	0.0100201	0.0209639	0.00188274	0.000203213	0.00407525
Tumon_FSAS	DR_NoThreshold	5	0.0360493	0.00204615	0.943196	0.0162854	0.00141144	2.1e-05	2.86e-06	0.000974949	0	1.33e-05
Tumon_FSAS	DR_NoThreshold	6	0.0292667	0.00330473	0.939977	0.0258189	0.00128424	0.000132808	3.87e-05	0.000167622	0	9.03e-06
Tumon_FSAS	PQ	1	0.119461	0.061657	0.693642	0.0520231	0.0231214	0.0346821	0.00192678	0.00770713	0.00578035	0
Tumon_FSAS	PQ	2	0.0988593	0.0380228	0.680608	0.0988593	0.0380228	0.0323194	0.00570342	0	0.00760456	0
Tumon_FSAS	PQ	3	0.0944444	0.0407407	0.698148	0.0462963	0.0296296	0.0333333	0.00925926	0.0462963	0.00185185	0
Tumon_FSAS	PQ	4	0.0739372	0.0314233	0.748614	0.0628466	0.0314233	0.0277264	0.00924214	0.00739372	0.00739372	0
Tumon_FSAS	PQ	5	0.0309654	0.0255009	0.865209	0.0473588	0.0182149	0.00728597	0.00364299	0	0	0.00182149
Tumon_FSAS	PQ	6	0.0299401	0.0259481	0.820359	0.0359281	0.0179641	0.00798403	0	0.0618762	0	0
Tumon_NFSAS	DR_NoThreshold	1	0.229452	0.00439729	0.692859	0.0379728	0.00123288	0.00567392	0.0188459	0.00956612	0	0
Tumon_NFSAS	DR_NoThreshold	2	0.171764	0.0370185	0.605603	0.109493	0.00668656	0.00785854	0.0606698	0.000832568	5.09e-05	2.25e-05
Tumon_NFSAS	DR_NoThreshold	3	0.113796	0.0163337	0.723059	0.0712762	0.00403113	0.00185776	0.0285143	0.0411132	0	1.92e-05
Tumon_NFSAS	DR_NoThreshold	4	0.245598	0.0335979	0.667154	0.0268504	0.0031353	0.000625904	0.0226249	0.000135112	0.000278308	0
Tumon_NFSAS	DR_NoThreshold	5	0.466856	0.0314098	0.425388	0.023831	0.0303231	0.00192052	0.00913667	0.00925928	0	0.00187664
Tumon_NFSAS	DR_NoThreshold	6	0.350627	0.0266784	0.539535	0.0412895	0.0398355	0.000651097	0.000766136	0.000614332	0	2.37e-06
Tumon_NFSAS	PQ	1	0.25	0.0339286	0.628571	0.0339286	0.0232143	0.0178571	0.00714286	0	0.00535714	0
Tumon_NFSAS	PQ	2	0.135238	0.0571429	0.626667	0.0914286	0.047619	0.032381	0.00190476	0.00190476	0.00571429	0
Tumon_NFSAS	PQ	3	0.121265	0.0456942	0.711775	0.0492091	0.0351494	0.026362	0.00351494	0.00175747	0.00527241	0
Tumon_NFSAS	PQ	4	0.269388	0.0244898	0.628571	0.0489796	0.0163265	0.0122449	0	0	0	0
Tumon_NFSAS	PQ	5	0.405253	0.0281426	0.452158	0.0487805	0.0450281	0.0131332	0.00187617	0.00375234	0.00187617	0
Tumon_NFSAS	PQ	6	0.294991	0.0371058	0.517625	0.0630798	0.0575139	0.025974	0	0.00185529	0	0.00185529
