# Supplementary material for: Assessment of the utility of underwater hyperspectral imaging for surveying and monitoring coral reef ecosystems
Source: Sci Rep. 2023 Nov 30;13:21103. doi: 10.1038/s41598-023-48263-6 (PMC10689744; doi:10.1038/s41598-023-48263-6)
Supplement: Supplementary file 4 — Supplementary Table S3. [file 41598_2023_48263_MOESM4_ESM.xlsx]

## Sheet: Supplementary Table S2
Supplementary Table S3 Estimated cover (%) of the high taxonomic resolution benthic categories identified in the photoquadrat surveys and predicted from the DiveRay surveys with no threshold placed on certainty. Cover estimates based on photoquadrats are denoted by "PQ" and those based on hyperspectral data by "DR_NoThreshold" in the 'SurveyMethods' column.
Site	SurveyMethod	Transect	Porites_massive	Halimeda_micronesica	Pavement/Turf/Cyanobacteria	Hydrolithon_spp.	Porites_cylindrica	Porites_rus_monticulosa	Rhabdastrella_globostellata	Sand_Sediment	Leptoria_phrygia	Porifera_spp.	Pavona_spp.	Goniastrea_spp.	Leptastrea_spp.	Dipsastraea_spp.	Hydnophora_microconos	Neogoniolithon_spp.	Montipora_spp.	Pocillopora_spp.	Halimeda_spp.	Terpios_hoshinota	Platygyra_spp.	Galaxea_fascicularis	Xestospongia_carbonaria	Lithophyllum_spp.	Peyssonneliales_spp.	Cyphastrea_spp.	Millepora_platyphylla	Goniopora_spp.	Porites_spp.	Ramicrusta_spp.	Corallinophycidae_spp.	Pocillopora_eydouxi_woodjonesi	Acropora_spp.	Favites_spp.	Astreopora_spp.	Caulerpa_spp.	OtherInvertebrates	Lobophora_spp.	Heliopora_coerulea	Diploastrea_heliopora	Lobophyllia_spp.	Melophlus_sarasinorum	Sporolithon_spp.	Alcyoniidae_spp.	Acropora_abrotanoides	Pavona_duerdeni	Dichotomaria_marginata
Asan_FSAS	DR_NoThreshold	1	0.186916	0.00159675	0.648986	0.004735	5.15e-05	0.0702619	0.000451909	0.00261605	0.00252191	0.00302779	0.00193066	0.000252316	0.00178128	0.00998469	0.00280435	0.0118061	3.77e-06	0.00217042	0.00993949	0.00082599	0.000293741	0.000918882	6.28e-06	0.00488439	3.64e-05	0	5.4e-05	0.00165951	0.00248299	1.26e-06	7.53e-06	0.000143105	0.0150009	3.64e-05	0.000202104	0	0	0	0	3.77e-06	0	0	0.000756948	0.000107956	0	2.51e-06	0.00106199
Asan_FSAS	DR_NoThreshold	2	0.117829	0.000557496	0.633389	0.00532595	0	0.0702656	0.00112119	0.00367452	0.00660943	0.00496048	0.00220149	1.98e-05	0.00146188	0.0300255	0.00876756	0.0129104	5.08e-05	0.00872296	0.00675686	0.00295473	0.000804034	0.00154365	0	0.00770708	0.000279987	3.72e-06	0.000128844	0.00511906	0.00491216	0.000301048	3.72e-06	0.000889517	0.0468024	1.73e-05	0.00114597	0	8.63e-05	0	0	1.24e-05	0	0	0.00130578	4.46e-05	0	0	0.000495552
Asan_FSAS	DR_NoThreshold	3	0.0902979	0.000480758	0.796836	0.00209817	1.18e-06	0.0105438	6.7e-05	0.0303877	0.000820462	0.000851024	0.000456074	0.000148106	0.00381785	0.00607118	0.00177022	0.00523309	1.18e-05	0.00205821	0.00195242	0.000292686	0.00180431	0.000402003	0	0.000868656	6.35e-05	1.29e-05	0.00418224	0.00383196	0.0146637	2.12e-05	0	0.000248019	0.000952112	0	0.0051132	0	0	0	0	0	0	0	0.00011872	0.000156334	0	0	0.0011825
Asan_FSAS	DR_NoThreshold	4	0.162439	0.00114686	0.597754	0.011621	1.92e-05	0.0326603	0.000211138	0.0546738	0.00205619	0.000415077	0.000650208	0.00383286	0.000209938	0.00514528	0.00043787	0.0376593	4.44e-05	0.0117865	0.00179947	0.00408719	0.00622496	7.44e-05	0	0.000243528	6e-06	4.8e-06	0.00683558	0.0150064	0.0147484	1.2e-06	0	0.0111507	0.000184745	0	0.000243528	0	0	0	0	0	0	4.8e-06	0.00057343	9.6e-06	0	0	0.000112767
Asan_FSAS	DR_NoThreshold	5	0.092372	0.00230536	0.72723	0.010561	6.29e-05	0.0162395	0.000239672	0.0267744	0.00632757	0.00170855	0.00511853	0.000328659	0.00143803	0.00785458	0.000196958	0.0173062	0	0.00841698	0.00654232	0.00282385	0.00326523	0.00299708	0	0.00367576	0.000314421	1.9e-05	0.0223405	0.0140054	0.00373152	0.000181533	0	0.00368287	2.02e-05	0	0.000228993	0	0.00018864	0	0	2.25e-05	0	2.02e-05	0.00184618	2.02e-05	0	0	0.000717828
Asan_FSAS	DR_NoThreshold	6	0.0899169	0.00256103	0.773879	0.00264666	1.14e-05	0.0112523	0.000454431	0.0211333	0.0029755	0.000625699	0.00286703	0.000688498	0.00133703	0.00920395	5.94e-05	0.0061314	0	0.0178142	0.00545432	0.00463566	0.00368226	0.00175036	0	0.000839214	0.000137014	0	0.0101037	0.00547373	0.0063746	7.76e-05	0	0.00890366	3.43e-06	1.14e-06	0.000687356	0	3.56e-05	0	0	0	0	2.17e-05	0.00070905	1.83e-05	0	0	0.000155283
Asan_FSAS	PQ	1	0.157692	0	0.663462	0.00961539	0	0.0134615	0	0.0173077	0.00384615	0.0346154	0	0.00384615	0.00961539	0.00192308	0	0	0.00192308	0	0.00961539	0	0.00384615	0.00192308	0	0	0.00961539	0.00192308	0	0	0.0461538	0	0.00576923	0	0	0	0	0	0.00192308	0.00384615	0	0	0	0	0	0	0	0	0
Asan_FSAS	PQ	2	0.129666	0	0.642436	0.00589391	0	0.0569745	0	0.0235756	0	0.0471513	0.00392927	0.00392927	0.0117878	0	0.00785855	0.00589391	0.00392927	0.00196464	0.00392927	0	0	0.00392927	0	0	0.00982318	0	0	0	0.0117878	0	0	0	0.00589391	0	0.00982318	0	0.00196464	0.00589391	0	0	0	0	0	0	0	0	0
Asan_FSAS	PQ	3	0.132325	0	0.68431	0.00567108	0	0	0	0.0529301	0	0.0378072	0	0.00378072	0.0151229	0	0	0.00189036	0.00756144	0.00189036	0.0189036	0	0	0	0	0	0.0094518	0	0	0	0.0151229	0	0	0	0	0	0.00756144	0	0	0	0	0	0	0	0.00378072	0	0	0	0
Asan_FSAS	PQ	4	0.146384	0	0.684303	0.015873	0	0.00705467	0	0.00881834	0.00881834	0.031746	0	0	0.026455	0.00352734	0	0.00705467	0.005291	0.00176367	0.0229277	0	0	0	0	0	0.00352734	0.005291	0	0	0.00176367	0	0.00176367	0.00705467	0.00176367	0	0.00352734	0	0	0.00176367	0	0	0	0	0.00176367	0	0	0	0
Asan_FSAS	PQ	5	0.0838207	0	0.729045	0.0116959	0	0	0	0.00779727	0.00584795	0.0448343	0.00194932	0.00194932	0.0292398	0.00389864	0.00194932	0	0.00194932	0.00194932	0.0272904	0	0	0.00194932	0	0	0.0155945	0.00389864	0.0194932	0	0.00194932	0	0	0	0	0	0	0	0	0.00194932	0	0	0	0	0.00194932	0	0	0	0
Asan_FSAS	PQ	6	0.0890538	0	0.766234	0.00556586	0	0.00371057	0	0.00927644	0.00742115	0.0315399	0	0.00742115	0.0111317	0	0	0	0.00742115	0.00185529	0.025974	0	0	0.00556586	0	0.00185529	0.0111317	0.00371057	0	0	0	0	0	0.00371057	0	0	0.00185529	0	0	0	0	0	0	0	0	0	0	0	0
Asan_NFSAS	DR_NoThreshold	1	0.0248238	0.00441697	0.426946	0.0232539	1.78e-05	0.185831	0.000608096	0.000573748	0.0611378	0.036211	0.000778567	6.87e-05	0.000307865	0.0105526	0.000590286	0.0333321	3.82e-06	0.00177467	0.00920795	0.0047032	0.00109661	0.00276188	0	0.0157851	0.01126	0	0.000914688	0.0106391	0.000483424	0.03135	0	4.83e-05	0.000611913	0	7.89e-05	0	0	0	0	0.00145918	0	0	0.00166272	5.72e-05	0	0	0.0808513
Asan_NFSAS	DR_NoThreshold	2	0.105672	0.0127549	0.430302	0.0178013	0.0040842	0.214807	7.39e-05	0.00242671	0.035771	0.00402535	0.000971777	1.64e-05	0.000331226	0.0102598	1.23e-05	0.0317265	6.84e-06	0.00670526	0.0169596	0.000624127	0.00113602	0.000656976	0	0.00952342	0.00802059	1.37e-06	3.83e-05	0.0001793	0.000573486	0.00324793	0	0.00117161	0.000646027	0	5.47e-05	0	0	0	0	0	0.000131395	2.74e-06	1.92e-05	0.0268881	0	0	0.0402453
Asan_NFSAS	DR_NoThreshold	3	0.0381019	0.00378658	0.630784	0.0352714	4.02e-05	0.0713821	0.000804276	0.00684024	0.0146184	0.0193662	0.000214041	0.000145289	0.000332088	0.00348952	0.000254255	0.0472849	0	0.00132316	0.00527319	0.00546518	0.004849	0.000585046	0	0.0121095	0.0307558	2.59e-05	0.00572722	0.00356216	0.00170844	0.0113974	2.59e-06	0.000499429	8.69e-05	0	5.71e-05	0	1.31e-06	0	0	1.3e-06	0	1.82e-05	0.00384106	0.000290577	0	0	0.0264944
Asan_NFSAS	DR_NoThreshold	4	0.051814	0.00201572	0.745483	0.00278525	2.99e-06	0.0675229	0.000265973	0.0394343	0.00238928	0.00171837	0.00123573	8.67e-05	0.00215618	0.0076415	0.000675393	0.0338742	0	0.0052851	0.00226824	0.001037	0.0010355	1.64e-05	0	0.000688841	0.000110573	0.00139711	0.00642371	0.000443787	0.00209342	5.38e-05	0	0.000156894	0.000673899	0	0.000189767	0	0	0	0	0	0	1.05e-05	8.37e-05	0.0104432	0	0	0.000771024
Asan_NFSAS	DR_NoThreshold	5	0.10269	0.000424425	0.702242	0.0122992	1.37e-05	0.0537818	0.000754533	0.000413776	0.0223987	0.00185591	0.000620664	0.000416819	0.0032448	0.0134112	0.00311245	0.0132211	7.61e-06	0.0090757	0.00608799	0.000797128	0.000546124	0.00129914	0	0.0126673	0.000491359	6.08e-06	0.000705854	0.00293446	0.0074997	5.78e-05	2.13e-05	0.000261653	0.0127495	3.8e-05	0.000343799	0	0	0	0	0	0	1.98e-05	0.00286449	0.000141475	0	0	0.00156383
Asan_NFSAS	DR_NoThreshold	6	0.0703811	0.00526126	0.62395	0.0101826	0.00820083	0.118358	9.51e-05	0.00190402	0.00504234	0.00089008	0.00209269	0.000309655	0.000365826	0.00380516	2.45e-05	0.0384491	0	0.0413829	0.020577	0.00796031	2.88e-06	0.00169662	4.75e-05	0.0208002	0.00329963	0	4.32e-06	4.32e-06	0.00117813	0.000735972	0	0.00173839	0.00338605	5.47e-05	0.000194435	0	0	0	0	1.58e-05	8.07e-05	7.78e-05	0	8.64e-06	0	0	0.000144026
Asan_NFSAS	PQ	1	0.0191939	0	0.554702	0.024952	0	0.126679	0	0.00767754	0.0959693	0.0172745	0	0.00191939	0	0.00575816	0	0.0211132	0	0	0.0211132	0	0.00767754	0	0	0	0.0345489	0	0	0	0	0.00767754	0.00191939	0	0	0	0	0	0	0.00191939	0	0	0	0	0	0	0	0	0.0518234
Asan_NFSAS	PQ	2	0.11257	0	0.437148	0.0300188	0	0.178236	0	0	0.0469043	0.0168856	0	0	0	0.00187617	0	0.0337711	0	0	0.0412758	0	0.00375234	0	0	0	0.0262664	0	0	0	0.00187617	0	0.011257	0	0	0	0.00187617	0	0	0.00187617	0	0	0	0	0	0.0300188	0	0	0.0356473
Asan_NFSAS	PQ	3	0.0579439	0	0.635514	0.0242991	0	0.0560748	0	0.00747664	0.0242991	0.0205607	0	0	0.00186916	0.00186916	0	0.0579439	0	0	0.0149533	0	0	0	0	0	0.0542056	0.00186916	0	0	0.00186916	0.00560748	0.00373832	0	0	0	0	0	0.00186916	0	0	0	0	0	0	0	0	0	0.0280374
Asan_NFSAS	PQ	4	0.0269784	0	0.715827	0.0143885	0	0.0467626	0	0.0107914	0.00719425	0.0143885	0.00179856	0	0.0269784	0	0	0.0899281	0.0107914	0	0.00359712	0	0	0	0	0	0.00539568	0.00179856	0	0.00359712	0.00179856	0	0.00539568	0	0	0	0.00539568	0	0.00719425	0.00179856	0	0	0	0	0	0	0	0	0.00179856
Asan_NFSAS	PQ	5	0.119403	0	0.662313	0.0242537	0	0.016791	0	0.00186567	0.0186567	0.0205224	0.00746269	0	0.0223881	0.00746269	0	0.0335821	0.00373134	0.00746269	0.0205224	0	0.00373134	0.00373134	0	0.00559702	0.00373134	0	0	0.00186567	0.00373134	0	0.0130597	0	0	0	0.00186567	0	0.00373134	0	0	0	0	0	0	0	0	0	0.00186567
Asan_NFSAS	PQ	6	0.0867925	0	0.696226	0.0283019	0	0.0773585	0	0.00377358	0.00566038	0.0264151	0	0.00566038	0	0.00188679	0	0.0226415	0	0	0.0226415	0	0.00188679	0.00377358	0	0	0.00377358	0	0	0	0.00377358	0.00377358	0.00943396	0	0	0	0	0	0	0.00377358	0	0	0	0	0	0	0	0	0
Orote_FSAS	DR_NoThreshold	1	0.0188602	0.00125886	0.561232	0.121828	0.000148249	0.0985979	0.000652043	3.89e-05	0.0121099	0.00211317	0.00303156	1.01e-05	0.000991256	0.0192711	0.000113071	0.0329175	5.03e-06	0.023363	0.00205412	0.000706066	0.00166089	0.00380044	0	0.0464998	0.00314966	2.64e-05	2.51e-06	0.000424644	0.000564099	0.0177157	0	0.00466606	0.00154907	3.77e-06	0.000146992	0	0	0	0	5.03e-06	6.28e-06	2.51e-05	0.000702297	5.03e-06	0	0.000199759	0.0137205
Orote_FSAS	DR_NoThreshold	2	0.00659234	0.000951401	0.75815	0.0226872	0.000773013	0.00655689	0.000493997	0.000106346	0.00344082	0.000917095	0.00362836	0.00017267	0.00221727	0.00360778	2.29e-06	0.04855	0	0.0867867	0.00484277	0.00100972	8.35e-05	0.000540881	3.43e-06	0.0142024	0.000666667	0	2.06e-05	0.000165809	2.29e-06	1.83e-05	0	0.0219783	0.00138365	1.14e-06	0.00123156	0	0	0	0	5.95e-05	9.15e-06	2.29e-06	0	2.29e-06	0	0	0
Orote_FSAS	DR_NoThreshold	3	0.000866727	0.000350149	0.661144	0.0523462	0.000184801	0.00226948	0.001031	0.000173994	0.000280984	0.00141573	0.00188908	7.46e-05	0.000586824	0.000829983	0	0.0964531	0	0.128483	0.00505555	0.0003977	0	0.000470108	0.000163187	0.00245537	0.00127091	0	0	6.48e-06	1.62e-05	0	0	0.0280238	3.24e-05	9.51e-05	0	0	0	0	0	0	4.43e-05	3.24e-06	6.48e-06	4.86e-05	0	0	0
Orote_FSAS	DR_NoThreshold	4	0.000123686	0.000400913	0.768789	0.0300578	0.000217516	0.00115049	0.000807157	0.00033054	0.000567249	0.000323076	0.00372337	5.76e-05	0.000302817	0.00169428	0.000359329	0.0382669	0	0.120211	0.0038993	0.000511803	6.4e-06	0.000327341	4.27e-06	0.000887126	0.000427569	0	0	3.63e-05	2.13e-06	0	0	0.017364	2.24e-05	0.00209093	0	0	0	0	0	1.6e-05	6.4e-06	9.6e-06	0	0	0	0	0
Orote_FSAS	DR_NoThreshold	5	0.000675592	0.00151145	0.817805	0.0207621	0.000551076	0.0132813	0.00176049	3.33e-05	0.00192938	0.000684222	0.00199965	5.18e-05	0.000865449	0.00464038	1.97e-05	0.0181806	8.63e-06	0.0588197	0.00367631	0.000681757	5.42e-05	0.000218211	1.11e-05	0.0173953	0.000209582	3.7e-06	1.23e-05	0.000320537	2.47e-05	0.000171364	6.16e-06	0.0252324	0.00151022	9.12e-05	0.000150406	0	0	0	0	2.34e-05	0	0	0	0	0	0	0
Orote_FSAS	DR_NoThreshold	6	0.00959908	0.000656254	0.764865	0.00306771	0.000321112	0.00701615	0.000812134	0.000149645	0.00284481	0.00962402	0.00493983	0.000567402	0.00375358	0.00938552	1.4e-05	0.0292555	6.24e-06	0.0784091	0.00813225	0.00393285	2.81e-05	0.00219167	0	0.0296218	0.000162115	2.81e-05	0	9.66e-05	0.000121586	0.000110675	0	0.0121352	0.0038097	1.25e-05	0.000617284	0	0	0	0	0	1.87e-05	6.7e-05	1.71e-05	2.34e-05	0	0	0.000476992
Orote_FSAS	PQ	1	0.0221811	0	0.715342	0.0924214	0	0.0295749	0	0	0.0184843	0.012939	0.00554529	0.0110906	0.00554529	0	0	0	0.00369686	0.00369686	0.00554529	0	0	0.00184843	0	0	0.0295749	0.00184843	0	0	0.00554529	0.00184843	0.00184843	0.00369686	0	0	0	0	0.00184843	0.0147874	0	0	0.00369686	0	0	0	0	0	0
Orote_FSAS	PQ	2	0.0166667	0	0.746296	0.0574074	0	0	0	0	0.00185185	0.0722222	0.00740741	0.00555556	0.00185185	0.00185185	0	0.0037037	0	0.0314815	0.00185185	0	0	0	0	0	0.00925926	0	0.00185185	0	0	0	0.0037037	0.0222222	0.00185185	0	0.00555556	0	0	0.0111111	0	0	0	0	0	0	0	0	0
Orote_FSAS	PQ	3	0.00580271	0	0.812379	0.0599613	0	0	0	0	0	0.0502901	0	0	0.00386847	0	0	0	0	0.0270793	0	0	0	0.00386847	0	0	0.00967118	0	0	0	0	0	0.00193424	0.00967118	0.00386847	0	0	0	0.00193424	0.00773694	0	0	0	0	0	0	0.00386847	0	0
Orote_FSAS	PQ	4	0	0	0.819703	0.0204461	0	0	0	0	0	0.0520446	0.00185874	0	0.00185874	0	0.00185874	0.00371747	0	0.0408922	0	0	0	0.00185874	0	0	0.0111524	0	0	0	0.00185874	0	0	0.0334572	0	0	0	0	0	0.00929368	0	0	0	0	0	0	0	0	0
Orote_FSAS	PQ	5	0.00369686	0	0.83549	0.0295749	0	0.00924214	0	0	0	0.0591497	0.00184843	0.00554529	0.00369686	0.00184843	0	0.00739372	0	0.012939	0	0	0	0	0	0	0.00369686	0.00184843	0	0	0	0	0.00184843	0.012939	0	0	0	0	0	0.00924214	0	0	0	0	0	0	0	0.00184843	0
Orote_FSAS	PQ	6	0.00546448	0	0.857923	0.010929	0	0.00546448	0	0	0.00364299	0.0637523	0.00182149	0.00182149	0.00364299	0	0	0.00182149	0	0.0163934	0.00182149	0	0	0	0	0	0.00728597	0	0	0	0	0	0	0.00182149	0.00364299	0	0	0	0	0.010929	0	0	0	0	0	0	0	0	0
Orote_NFSAS	DR_NoThreshold	1	0.00155085	0.147398	0.18704	0.00193222	0.0104332	0.480085	0.000533544	0.00194631	8.08e-05	9.77e-05	0.000309042	1.69e-05	1.03e-05	0.000163445	0	0.000172838	0	0.0104003	0.140329	0.00012775	0	6.01e-05	0.00226944	0.0022112	0.000690413	0	3.76e-06	2.91e-05	0.000313739	0	1.88e-06	0.0015593	2.63e-05	3.76e-06	1.32e-05	0	0	0	0	0.000577693	6.95e-05	2.16e-05	0	3.48e-05	0	0	0
Orote_NFSAS	DR_NoThreshold	2	0.0430063	0.152006	0.136253	0.00228281	0.000127662	0.594036	0.00945122	1.34e-05	0.00104146	0.000243566	6.97e-05	9.24e-06	1.26e-05	0.00816956	0.00113888	0.000280521	2.52e-06	0.000460257	0.0212146	6.72e-06	0.000182255	1.26e-05	0	0.00234748	6.22e-05	0	0.0032218	0.0133096	0.00184607	0.000420782	0	1.34e-05	0.000501411	0	7.81e-05	0	0	0	0	0.000118424	0	1.68e-06	2.02e-05	3.95e-05	0	0	0.0026154
Orote_NFSAS	DR_NoThreshold	3	0.00273607	0.195992	0.219265	0.00238772	0.00953734	0.386354	0.000692472	0.00041599	0.00076434	0.000240124	0.00022406	0.00010738	2.28e-05	0.000362723	0	0.00174175	2.54e-06	0.0019303	0.154523	0.000255344	1.69e-05	0.000421909	0.00047433	0.00531825	0.000404999	0	2.62e-05	3.38e-06	0.00291193	1.44e-05	0	0.000774486	0.0001412	0	1.69e-06	0	0	0	0	0.00108394	0.000140354	1.69e-06	3.38e-06	2.87e-05	0	0	0.000961343
Orote_NFSAS	DR_NoThreshold	4	0.0391019	0.173838	0.221488	0.00755803	0.0135048	0.38616	6.16e-05	0.000835946	0.00314413	0.000366659	0.00038252	6.16e-05	4.76e-05	0.00182023	0	0.0033783	4.57e-05	0.0193331	0.111579	0.000502874	0	0.000286423	2.8e-06	0.00195458	0.00016607	0	4.85e-05	5.13e-05	0.000526198	0	1.68e-05	0.00116715	0.000812621	0	5.13e-05	0	0	0	0	5.6e-06	2.43e-05	1.77e-05	0	7.37e-05	0	0	0.000120354
Orote_NFSAS	DR_NoThreshold	5	0.0175452	0.144288	0.196387	0.00767899	0.0241574	0.514874	0.000383595	0.000198377	0.00156475	0.00029048	0.000558693	0.00212648	0.000348171	0.00247971	1.62e-05	0.0114411	0	0.0286482	0.0255278	0.000285419	1.92e-05	0.00032388	0.000124491	0.00699176	3.85e-05	0	1.52e-05	5.36e-05	0.000484808	0	0	0.00386328	0.00163559	7.29e-05	0.000108297	0	0	0	0	1.01e-06	7.08e-06	1.42e-05	0	0	0	0	2.23e-05
Orote_NFSAS	DR_NoThreshold	6	0.00516888	0.1246	0.23789	0.00741966	0.0327733	0.486451	5.85e-05	0.0015571	0.00209663	0.000546352	0.000497571	0.000160979	0.000195126	0.00231419	2.34e-05	0.00484107	1.95e-06	0.0181038	0.0426252	0.000313177	5.85e-06	0.000547328	0.000217565	0.0112197	0.000544401	0	0	6.05e-05	0.000726843	1.66e-05	3.9e-06	0.0051201	0.000486839	2.93e-06	0.0001161	0	0	0	0	0.00172101	0.00131417	1.95e-06	0	8.29e-05	0	0	0.000110246
Orote_NFSAS	PQ	1	0.00121951	0.181707	0.276829	0.00365854	0	0.431707	0	0.00487805	0	0.00853658	0	0	0	0	0	0	0	0	0.0841463	0	0	0	0	0.00121951	0.00243902	0	0	0	0.00365854	0	0.00121951	0	0	0	0	0	0	0	0	0	0	0	0	0	0	0	0
Orote_NFSAS	PQ	2	0.00221484	0.135105	0.258029	0.00885936	0	0.506091	0.00110742	0	0	0.00664452	0	0	0	0	0	0	0	0	0.076412	0	0	0	0	0.00221484	0.00110742	0	0	0	0	0	0	0	0	0	0	0	0	0	0	0	0	0.00221484	0	0	0	0	0
Orote_NFSAS	PQ	3	0	0.217002	0.385906	0.00111857	0	0.322148	0	0	0	0.00335571	0	0	0	0	0	0.00447427	0	0	0.0581655	0	0	0	0	0.00335571	0.00447427	0	0	0	0	0	0	0	0	0	0	0	0	0	0	0	0	0	0	0	0	0	0
Orote_NFSAS	PQ	4	0.0250545	0.151416	0.404139	0.0130719	0	0.368192	0	0	0	0.00544662	0	0	0	0	0	0	0	0.0043573	0.0108932	0	0	0.00108932	0	0.00544662	0.0087146	0	0	0	0	0	0	0	0.00217865	0	0	0	0	0	0	0	0	0	0	0	0	0	0
Orote_NFSAS	PQ	5	0.00559284	0.108501	0.400447	0.0123043	0	0.435123	0	0	0	0.00447427	0	0	0	0	0	0.00447427	0	0.00223714	0.0190157	0	0.00111857	0	0	0.00111857	0.00447427	0	0	0	0	0	0	0	0.00111857	0	0	0	0	0	0	0	0	0	0	0	0	0	0
Orote_NFSAS	PQ	6	0.00226757	0.112245	0.407029	0.0113379	0	0.420635	0.00113379	0.00226757	0	0.00113379	0	0.00340136	0	0	0	0.00226757	0	0	0.015873	0	0	0.00113379	0	0.00453515	0.00680272	0	0	0	0	0	0.00113379	0	0	0	0	0	0.00113379	0	0	0.00453515	0	0	0	0	0	0	0
Tumon_FSAS	DR_NoThreshold	1	0.0479901	0.00147687	0.659546	0.0165106	0.00149601	0.0105781	0.00245163	0.0180655	0.0264953	0.00937215	0.000767147	0.000195836	5.01e-05	0.0309391	0.000319522	0.016035	0	0.00240746	0.0143652	0.00188032	0.00211591	0.0145714	0	0.0433372	0.00296699	0	0.00122066	0.017129	0.000770092	0.00549077	5.89e-06	0.00106164	0.00687782	1.47e-05	2.94e-06	0	0	0	0	2.65e-05	0.000184056	4.56e-05	0.00815001	0.000157552	0	0	0.00892747
Tumon_FSAS	DR_NoThreshold	2	0.00808657	0.00429639	0.561186	0.0213551	0.0035538	0.00597182	0.000697615	0.0102867	0.024699	0.0159102	0.00055348	0.000366681	0.000268668	0.00445321	7.5e-05	0.0413473	3.46e-05	0.00583575	0.0157211	0.0223456	0.000389742	0.0185716	1.15e-06	0.131863	0.00244454	0	0.000250219	0.00087519	0.0272485	0.00257253	0.0010643	0.00242148	0.0017942	4.61e-06	6.34e-05	0	5.25e-05	0	0	0.000255985	0.00568701	5.88e-05	0.028774	0.000944375	0	0	0.0012165
Tumon_FSAS	DR_NoThreshold	3	0.0269964	0.00237697	0.769762	0.0138921	1.45e-05	0.00372242	0.000152727	0.0108521	0.00466545	0.0133176	0.000356364	0.000153939	0.000104242	0.00321576	0.000151515	0.00886182	1.21e-06	0.000654545	0.00961939	0.00461576	0.00333818	0.00294667	0	0.0148194	0.00158545	0	0.0473103	0.0185842	0.00315758	0.00702182	2.3e-05	7.64e-05	5.7e-05	0	0.000146667	0	0.000623903	0	0	0.000246061	0	6.06e-06	0.00585576	2.18e-05	0	0	0.00343636
Tumon_FSAS	DR_NoThreshold	4	0.0629422	0.00162798	0.68676	0.00818289	0.000913389	0.00265098	0.000396518	0.00726628	0.0217097	0.0221577	0.00121212	7.31e-05	1.18e-05	0.0317516	0.000182678	0.0104395	1.93e-05	0.00172577	0.0174017	0.0150892	0.000802708	0.00418332	0	0.0278992	0.000898345	0	0.00210294	0.0214539	0.000162261	0.00584999	0.000210617	0.000543735	0.00660327	0	0	0	0.00407525	0	0	0.000445949	0	2.15e-06	0.00852568	0.000313776	0	0	0.00249731
Tumon_FSAS	DR_NoThreshold	5	0.0258739	0.00122713	0.860606	0.00450793	4.13e-05	0.00263345	3.28e-05	0.0655287	6.57e-05	0.000426869	5.54e-05	1.69e-05	0	0.000171686	9.38e-07	0.00194577	5.25e-05	0.000197017	0.00100197	0.00699784	0	9.19e-05	0	0.00186509	5.44e-05	1.03e-05	0.000832161	0.00261845	0.000633268	0.000318041	0	6.19e-05	3.75e-06	0	0	0	1.33e-05	0	0	0	0	0	9.01e-05	0	0	0	1.13e-05
Tumon_FSAS	DR_NoThreshold	6	0.0187666	0.00187084	0.861616	0.0140136	3.42e-05	0.00256702	6.33e-06	0.0630933	3.29e-05	0.000102529	0.000172148	3.8e-06	8.99e-05	9.62e-05	0	0.00308347	6.33e-06	0.000341763	0.000718969	0.00464292	0	0.000350624	0	0.00107719	2.78e-05	0	0.000254424	0.00488595	0.000198729	5.95e-05	0	0.000167084	0	0	2.53e-06	0	9.03e-06	0	0	0	0	0	9.62e-05	0	0	0	0
Tumon_FSAS	PQ	1	0.0366089	0	0.672447	0.0327553	0	0	0	0.0250482	0.0115607	0.0231214	0	0.0211946	0	0	0	0	0	0	0.061657	0	0.00192678	0.0385356	0	0.00963391	0.0327553	0	0.00770713	0.00770713	0	0.00192678	0.00963391	0	0	0	0	0	0	0.00578035	0	0	0	0	0	0	0	0	0.00192678
Tumon_FSAS	PQ	2	0.0209125	0	0.642586	0.0627376	0	0	0	0.039924	0.0171103	0.0380228	0.00380228	0.00570342	0.00190114	0	0	0	0	0	0.0380228	0	0	0.039924	0	0.0190114	0.0285171	0.00380228	0	0.00380228	0	0.00380228	0.0114068	0	0	0	0	0	0	0.00760456	0	0	0	0	0.00570342	0	0	0	0.00570342
Tumon_FSAS	PQ	3	0.0407407	0	0.688889	0.0314815	0	0	0	0.0203704	0.00185185	0.0296296	0	0.00555556	0.0037037	0	0	0	0	0	0.0388889	0	0.0037037	0.00925926	0	0	0.0333333	0.0111111	0.0444444	0.0148148	0	0	0.0148148	0	0	0	0	0	0	0	0	0	0	0	0	0	0	0	0.00925926
Tumon_FSAS	PQ	4	0.0221811	0	0.720887	0.0462107	0	0	0	0.0406654	0.0147874	0.0314233	0	0.00369686	0.00184843	0.00369686	0	0	0	0	0.0295749	0	0.00369686	0.00554529	0	0.00369686	0.0277264	0.00924214	0.00739372	0.00554529	0	0	0.012939	0	0	0	0	0	0	0.00739372	0	0	0	0	0	0	0	0	0.00924214
Tumon_FSAS	PQ	5	0.00910747	0	0.832423	0.0364299	0	0	0	0.0418944	0	0.0182149	0	0.00546448	0.00364299	0.00182149	0	0	0	0	0.0255009	0	0	0	0	0	0.00728597	0	0	0.00728597	0	0	0.00910747	0	0	0	0	0	0.00182149	0	0	0	0	0	0.00182149	0	0	0.00182149	0.00364299
Tumon_FSAS	PQ	6	0.0159681	0	0.752495	0.0279441	0	0	0	0.0758483	0	0.0179641	0	0	0.00598802	0.00199601	0	0	0	0	0.0259481	0	0.00199601	0	0	0	0.00798403	0.00199601	0.0618762	0.00199601	0	0	0.00798403	0	0	0	0	0	0	0	0	0	0	0	0	0	0	0	0
Tumon_NFSAS	DR_NoThreshold	1	0.132107	0.00217294	0.645965	0.0374888	2.63e-05	0.00935875	0.0020272	0.0227982	0.000215325	0.000397826	0	0.000342682	0.000185127	0.00222546	0.000538312	0.00774119	0	0.00099916	0.00108188	0.000328239	0.00120529	8.93e-05	0	0.00447193	0.00248543	0	0.00982354	0.0928628	0.000735256	6.83e-05	0	0.00761646	6.96e-05	0	2.76e-05	0	0	0	0	0	0	0	0.00278609	1.18e-05	0	1.31e-06	0.000718187
Tumon_NFSAS	DR_NoThreshold	2	0.0731691	0.00533657	0.488811	0.0295189	0.000377053	0.0203539	0.00606986	0.00462063	0.0245524	0.00628499	0.00100509	0.000397872	0.000163081	0.0487173	0.0023826	0.0135658	6.94e-06	0.00249132	0.0199977	0.000744853	0.00875434	0.0110583	0	0.0661693	0.00226694	0	0.000513532	0.0692204	0.000703215	0.0035207	0.000157298	0.000784178	0.00604326	2.08e-05	4.4e-05	0	2.25e-05	0	0	3.24e-05	0	0.000101781	0.0317812	0.00238839	0	0	0.0246426
Tumon_NFSAS	DR_NoThreshold	3	0.0381033	0.00609719	0.701514	0.0242374	4.16e-05	0.023787	0.00261524	0.00553705	0.0135481	0.000770822	0.000994121	0.000502107	0.00161986	0.0144791	0.000312871	0.0093571	1.14e-05	0.0141902	0.00884995	0.000403704	0.00239069	0.00477758	0	0.0197752	0.000351979	0	0.0428443	0.0269927	0.00203871	0.000948704	1.26e-06	0.000547524	1.26e-06	1.51e-05	6.56e-05	0	1.92e-05	0	0	0.000116065	0	3.66e-05	0.00490626	2.4e-05	0	0	0.00904549
Tumon_NFSAS	DR_NoThreshold	4	0.112469	0.00604924	0.606469	0.00426584	3.86e-05	0.135192	0.000759281	0.00613108	0.00915684	0.0027791	0.00257223	3.18e-05	2.96e-05	0.0158801	0.000122758	0.0224158	0	0.000101162	0.0182807	0.000175044	0.00170611	0.00236195	0	0.00177658	0.000621746	0	0.000128441	0.0196004	1.59e-05	2.16e-05	0	1.59e-05	0.00134011	2.16e-05	0	0	0	0	0	8.52e-05	0	0.000378504	0.00190388	0.00180613	0	0	0.00724158
Tumon_NFSAS	DR_NoThreshold	5	0.277651	0.00684695	0.388026	0.00590717	2.94e-05	0.15156	0.000194349	0.00453778	0.0102442	0.00260197	0.000980693	0.000205856	7.67e-06	0.00466692	3.07e-05	0.00556578	7.29e-05	0.000990922	0.01503	0.0252538	0.00131952	0.00152282	0	0.0114359	0.000370797	0	0.0170809	0.0412812	0.00186549	0.00196778	0	0.00207007	3.84e-06	0	7.67e-06	0	0.00187664	0	0	0.00411456	0	1.41e-05	0.000195627	0.000771001	0	0	0.00238077
Tumon_NFSAS	DR_NoThreshold	6	0.0899334	0.0170409	0.484759	0.0235686	2.07e-05	0.231938	0.00114669	0.0365163	0.000311065	0.000226125	0.00015955	2.3e-05	0	9.53e-05	1.15e-06	0.00645432	6.89e-06	0.00355372	0.00599174	0.0353972	9.18e-06	0.00218205	0	0.0147348	0.00018595	1.15e-06	0.000493572	0.00976928	0.00149679	0.000129706	0	4.82e-05	2.3e-06	0	0	0	2.37e-06	0	0	0	0	0	0.00017562	4.59e-06	0	0	4.59e-06
Tumon_NFSAS	PQ	1	0.1625	0	0.619643	0.025	0	0.00535714	0	0.0178571	0	0.0232143	0	0.00178571	0.00178571	0	0	0	0	0	0.0339286	0	0	0.00535714	0	0	0.0178571	0	0	0.0696429	0.00357143	0	0.00892857	0	0	0	0	0	0	0.00535714	0	0	0	0	0	0	0	0	0.00714286
Tumon_NFSAS	PQ	2	0.0266667	0	0.620952	0.0590476	0	0.0361905	0	0.0209524	0.0190476	0.047619	0	0.00380952	0.00761905	0	0	0.00190476	0	0	0.0552381	0	0	0.0228571	0	0.0152381	0.032381	0.00190476	0	0.00952381	0.00380952	0	0.0152381	0	0	0	0	0	0	0.00571429	0	0	0	0	0	0.00190476	0	0.00190476	0.00190476
Tumon_NFSAS	PQ	3	0.0316344	0	0.720562	0.0333919	0	0.0105448	0	0.00175747	0.0228471	0.0351494	0	0.00175747	0.00175747	0	0	0	0	0.00351494	0.0456942	0	0	0.0158172	0	0.00527241	0.026362	0.00175747	0.00175747	0.00878735	0.0158172	0	0.0105448	0	0	0	0	0	0	0.00527241	0	0	0	0	0	0	0	0	0.00351494
Tumon_NFSAS	PQ	4	0.120408	0	0.638776	0.0346939	0	0.106122	0	0.00408163	0.00204082	0.0163265	0	0	0.00204082	0.00204082	0	0	0	0	0.0244898	0	0	0.0102041	0	0	0.0122449	0	0	0.0163265	0.0102041	0	0.0142857	0	0	0	0	0	0	0	0	0	0	0	0	0	0	0	0
Tumon_NFSAS	PQ	5	0.0863039	0	0.448405	0.0243902	0	0.285178	0	0.0187617	0	0.0281426	0	0	0	0.00187617	0	0	0	0	0.0281426	0.0168856	0	0	0	0.00938086	0.011257	0	0.00187617	0.0150094	0.00938086	0.00187617	0.0150094	0	0	0	0	0	0	0.00187617	0	0.00562852	0	0	0.00187617	0.00187617	0	0	0
Tumon_NFSAS	PQ	6	0.0593692	0	0.500928	0.0296846	0	0.205937	0	0.0333952	0	0.0241187	0	0.00185529	0	0	0	0.00742115	0	0	0.0371058	0.0333952	0	0.00185529	0	0.00927644	0.025974	0	0	0.012987	0.0111317	0	0.0166976	0	0	0	0	0	0.00185529	0	0	0	0	0	0	0.00185529	0	0.00185529	0
[truncated: 5 more columns]
