# Supplementary material for: Assessment of the utility of underwater hyperspectral imaging for surveying and monitoring coral reef ecosystems
Source: Sci Rep. 2023 Nov 30;13:21103. doi: 10.1038/s41598-023-48263-6 (PMC10689744; doi:10.1038/s41598-023-48263-6)
Supplement: Supplementary file 5 — Supplementary Table S4. [file 41598_2023_48263_MOESM5_ESM.xlsx]

## Sheet: Sheet1
Supplementary Table S4 p-values resulting from the ANOVA tests comparing the cover estimates based on broad ID categories. Comparisons that significantly differed between the two survey methods (p ≤ 0.05) are in bold type.
Site	Scleractinia	GreenMacroalgae	Pavement/Turf/Cyanobacteria/Sediment	Corallinophycidae	Porifera	Peyssonneliales	RedMacroalgae	OtherCorals_Octocorals_Hydrozoans	BrownMacroalgae	OtherInvertebrates
Asan_FSAS	0.58	0.05	0.6	0.1	< 0.001	< 0.001	0.2	0.79	0.04	0.18
Asan_NFSAS	0.66	0.54	1	0.09	0.47	0.69	0.4	0.51	0.03	0.1
Orote_FSAS	0.36	0.01	0.74	0.39	< 0.001	0.35	0.29	0.35	< 0.001	0.15
Orote_NFSAS	0.08	0.15	0.001	0.74	0.39	0.02	0.24	0.18	N/A	0.34
Tumon_FSAS	0.68	0.02	0.32	0.78	0.01	0.01	0.09	0.42	0.03	0.52
Tumon_NFSAS	0.8	0.1	0.81	0.8	0.03	< 0.001	0.03	0.21	0.02	0.98
Note: The N/A value represents a site where brown macroalgae cover was zero for both methods.
